# Supplementary material for: Scaling relationships and theory for vibrational frequencies of adsorbates on transition metal surfaces
Source: Nat Commun. 2017 Nov 29;8:1842. doi: 10.1038/s41467-017-01983-6 (PMC5705602; doi:10.1038/s41467-017-01983-6)
Supplement: Supplementary file 3 — Supplementary Data 1 [file 41467_2017_1983_MOESM3_ESM.xlsx]

## Sheet: Energy_Frequency_Data
Surface	Substrate	Adsorbate	Site	mindistance	Adsorbate mass	cos(alpha)	Zfrequency	Xfrequency	X-status	Yfrequency	Y-status	Energy	Surface_Energy	Egas	Eads	Gvib 400 K	Rotation (O2 only)	High_Frequency (O2 Only)
100	Ag	C	atop	1.92972	12	1	554.272	145.004	imaginary	144.852	imaginary	-168.399	-165.149	-1.39536	-1.85475
100	Au	C	atop	1.85362	12	1	712.833	88.3515	imaginary	88.5033	imaginary	-210.232	-206.447	-1.39536	-2.39007
100	Cu	C	atop	1.74435	12	1	667.888	202.717	imaginary	202.34	imaginary	-227.688	-223.284	-1.39536	-3.00927
100	Ir	C	atop	1.73493	12	1	971.109	96.4355	real	96.2301	real	-533.504	-526.333	-1.39536	-5.77518	-0.0135845
100	Ni	C	atop	1.63587	12	1	825.279	172.399	imaginary	171.426	imaginary	-323.403	-317.521	-1.39536	-4.48661
100	Pd	C	atop	1.71742	12	1	839.096	120.522	imaginary	120.694	imaginary	-319.024	-313.275	-1.39536	-4.35444
100	Pt	C	atop	1.72389	12	1	952.051	83.8518	real	83.9905	real	-379.722	-373.148	-1.39536	-5.17851	-0.0244345
100	Rh	C	atop	1.67992	12	1	941.493	32.5616	imaginary	34.1401	imaginary	-434.939	-428	-1.39536	-5.54325
100	Au	C	bridge	1.92513	12	0.468424	408.858	710.25	real	78.6557	real	-211.797	-206.447	-1.39536	-3.95516	0.0141822
100	Ir	C	bridge	1.86219	12	0.607172	643.141	654.979	real	92.2144	real	-534.561	-526.333	-1.39536	-6.83232	0.0355681
100	Pt	C	bridge	1.83244	12	0.518992	541.431	790.15	real	167.734	real	-381.236	-373.148	-1.39536	-6.69266	0.0582765
100	Ag	C	hollow	2.16662	12	0.00779579	238.076	420.413	real	420.176	real	-170.623	-165.149	-1.39536	-4.07824	0.0306367
100	Cu	C	hollow	1.90522	12	0.133828	276.446	609.733	real	608.622	real	-230.466	-223.284	-1.39536	-5.78652	0.0685699
100	Ni	C	hollow	1.83983	12	0.117767	310.887	653.909	real	653.522	real	-326.776	-317.521	-1.39536	-7.85968	0.0797805
100	Pd	C	hollow	2.00345	12	0.0413093	405.799	529.596	real	529.421	real	-322.341	-313.275	-1.39536	-7.67057	0.0705807
100	Rh	C	hollow	1.99198	12	0.0674495	285.952	548.746	real	548.652	real	-437.446	-428	-1.39536	-8.05017	0.0601931
110	Ag	C	atop	1.92355	12	1	560.684	78.1377	imaginary	124.536	imaginary	-156.724	-153.469	-1.39536	-1.85904
110	Au	C	atop	1.84092	12	1	726.417	38.8534	imaginary	87.602	imaginary	-197.569	-193.564	-1.39536	-2.60952
110	Cu	C	atop	1.74444	12	1	660.512	86.6826	imaginary	185.481	imaginary	-213.749	-209.592	-1.39536	-2.76166
110	Ir	C	atop	1.72359	12	1	993.668	142.335	real	91.9931	real	-507.4	-499.848	-1.39536	-6.15658	-4.65e-05
110	Ni	C	atop	1.606	12	1	863.874	20.4113	real	74.6494	imaginary	-306.856	-301.477	-1.39536	-3.98369
110	Pd	C	atop	1.70165	12	1	866.201	35.8221	real	130.784	imaginary	-302.717	-296.803	-1.39536	-4.51814
110	Pt	C	atop	1.71779	12	1	961.618	104.691	real	33.9895	real	-360.102	-353.258	-1.39536	-5.44814	-0.0473708
110	Rh	C	atop	1.67058	12	1	966.73	127.368	real	66.9762	real	-414.245	-407.183	-1.39536	-5.66628	-0.0167357
110	Ag	C	bridge	2.13007	12	0.0244458	311.292	462.305	real	278.483	real	-158.682	-153.469	-1.39536	-3.81735	0.0285797
110	Au	C	bridge	1.95945	12	0.493836	407.645	622.486	real	92.902	real	-198.979	-193.564	-1.39536	-4.019	0.0133093
110	Cu	C	bridge	1.88569	12	0.0836807	408.366	630.388	real	321.088	real	-216.228	-209.592	-1.39536	-5.24075	0.0584682
110	Ir	C	bridge	1.95245	12	0.117287	392.296	757.868	real	290.992	real	-508.518	-499.848	-1.39536	-7.27448	0.0624624
110	Ni	C	bridge	1.79915	12	0.0534888	467.215	720.524	real	374.018	real	-310.022	-301.477	-1.39536	-7.14988	0.0766279
110	Pd	C	bridge	1.92015	12	0.161334	480.953	679.806	real	470.473	real	-305.706	-296.803	-1.39536	-7.50712	0.084257
110	Pt	C	bridge	1.9311	12	0.0759273	414.958	749.854	real	377.087	real	-361.856	-353.258	-1.39536	-7.20208	0.0741366
110	Rh	C	bridge	1.9299	12	0.000184884	447.591	659.789	real	381.81	real	-416.146	-407.183	-1.39536	-7.56791	0.071193
111	Ag	C	atop	1.95403	12	0.999984	539.657	136.432	imaginary	134.542	imaginary	-172.033	-168.803	-1.39536	-1.83455
111	Au	C	atop	1.86893	12	0.996628	689.103	117.215	imaginary	120.433	imaginary	-215.128	-211.419	-1.39536	-2.31306
111	Cu	C	atop	1.76895	12	0.99994	640.683	184.67	imaginary	187.605	imaginary	-232.714	-228.398	-1.39536	-2.92051
111	Ir	C	atop	1.72448	12	0.999992	1000.99	156.113	real	157.019	real	-549.596	-542.685	-1.39536	-5.51602	0.0224234
111	Ni	C	atop	1.64584	12	0.999989	810.257	209.223	imaginary	211.575	imaginary	-330.27	-324.485	-1.39536	-4.38953
111	Pd	C	atop	1.86563	12	0.417675	425.424	620.138	real	585.895	real	-326.835	-319.101	-1.39536	-6.33816	0.0843422
111	Pt	C	atop	1.72659	12	0.999976	950.108	50.043	real	50.4943	real	-389.473	-383.161	-1.39536	-4.9172	-0.0600623
111	Rh	C	atop	1.68009	12	0.999992	950.94	111.86	real	109.297	real	-445.506	-438.822	-1.39536	-5.28864	-0.00530376
111	Ag	C	hollow	2.07165	12	0.493644	355.972	388.768	real	387.58	real	-173.269	-168.803	-1.39536	-3.07052	0.0393653
111	Au	C	hollow	1.98737	12	0.27131	280.878	584.759	real	585.308	real	-217.139	-211.419	-1.39536	-4.32448	0.065378
111	Cu	C	hollow	1.86019	12	0.550422	491.458	458.837	real	460.411	real	-234.301	-228.398	-1.39536	-4.50728	0.0663516
111	Ir	C	hollow	1.95055	12	0.532793	569.886	501.13	real	507.764	real	-550.802	-542.685	-1.39536	-6.72241	0.0808595
111	Ni	C	hollow	1.77546	12	0.562069	581.145	517.183	real	518.974	real	-332.441	-324.485	-1.39536	-6.5614	0.0840893
111	Pd	C	hollow	1.86488	12	0.39205	417.54	613.895	real	617.038	real	-327.309	-319.101	-1.39536	-6.8129	0.0855293
111	Pt	C	hollow	1.89998	12	0.351709	421.68	651.485	real	653.555	real	-391.44	-383.161	-1.39536	-6.88419	0.0915732
111	Rh	C	hollow	1.89695	12	0.510308	534.559	483.982	real	483.49	real	-447.101	-438.822	-1.39536	-6.88326	0.07436
100	Ag	CCHHHHH	atop	2.21213	29	0.99784	351.89					-200.805	-165.149	-34.751	-0.904392
100	Au	CCHHHHH	atop	2.12627	29	0.99059	437.492			53.122	imaginary	-242.716	-206.447	-34.751	-1.51861
100	Cu	CCHHHHH	atop	2.01289	29	0.997137	403.931					-259.416	-223.284	-34.751	-1.38167
100	Ir	CCHHHHH	atop	2.13627	29	0.999	448.08					-563.235	-526.333	-34.751	-2.15078
100	Ni	CCHHHHH	atop	1.96709	29	0.996555	418.779					-354.013	-317.521	-34.751	-1.74133
100	Pd	CCHHHHH	atop	2.0584	29	0.998263	437.158					-349.806	-313.275	-34.751	-1.78004
100	Pt	CCHHHHH	atop	2.0728	29	0.998544	487.853					-410.139	-373.148	-34.751	-2.23954
100	Rh	CCHHHHH	atop	2.09951	29	0.99861	423.073					-464.596	-428	-34.751	-1.84512
110	Ag	CCHHHHH	atop	2.19273	29	0.992912	364.891					-189.36	-153.469	-34.751	-1.14014	1.37582
110	Au	CCHHHHH	atop	2.11818	29	0.996946	450.783					-229.792	-193.564	-34.751	-1.47655
110	Cu	CCHHHHH	atop	2.00291	29	0.975766	413.305			61.437	imaginary	-245.977	-209.592	-34.751	-1.63458
110	Ir	CCHHHHH	atop	2.09413	29	0.999834	479.993			44.2895	imaginary	-537.059	-499.848	-34.751	-2.46021
110	Ni	CCHHHHH	atop	1.96627	29	0.96865						-338.104	-301.477	-34.751	-1.87607
110	Pd	CCHHHHH	atop	2.04899	29	0.99827	446.163					-333.474	-296.803	-34.751	-1.91908
110	Pt	CCHHHHH	atop	2.06862	29	0.999776	490.269					-390.51	-353.258	-34.751	-2.50095
110	Rh	CCHHHHH	atop	2.07288	29	0.998036	443.987					-443.905	-407.183	-34.751	-1.97101
111	Ag	CCHHHHH	atop	2.22052	29	0.99814	346.662					-204.382	-168.803	-34.751	-0.828022
111	Au	CCHHHHH	atop	2.14968	29	0.997811	422.961					-247.394	-211.419	-34.751	-1.2234
111	Cu	CCHHHHH	atop	2.02941	29	0.997825	392.235					-264.476	-228.398	-34.751	-1.32634
111	Ir	CCHHHHH	atop	2.15396	29	0.999024	453.157					-579.341	-542.685	-34.751	-1.90512
111	Ni	CCHHHHH	atop	1.9772	29	0.99673	413.88					-360.946	-324.485	-34.751	-1.71013
111	Pd	CCHHHHH	atop	2.07182	29	0.997271	432.655					-355.69	-319.101	-34.751	-1.83765
111	Pt	CCHHHHH	atop	2.09365	29	0.997972	475.477					-420.073	-383.161	-34.751	-2.16082
111	Rh	CCHHHHH	atop	2.10623	29	0.998812	428.103					-475.345	-438.822	-34.751	-1.77209
100	Ag	CH	atop	1.95041	13	1	551.489	135.621	imaginary	136.202	imaginary	-173.246	-165.149	-6.22831	-1.86861
100	Au	CH	atop	1.86551	13	1	691.537	105.538	imaginary	107.187	imaginary	-214.764	-206.447	-6.22831	-2.08874
100	Cu	CH	atop	1.73399	13	1	699.169	198.66	imaginary	198.529	imaginary	-232.662	-223.284	-6.22831	-3.15038
100	Ir	CH	atop	1.73959	13	1	963.497	58.9201	real	71.4382	real	-538.025	-526.333	-6.22831	-5.46333	0.226382
100	Ni	CH	atop	1.65091	13	1	805.788	189.347	imaginary	187.613	imaginary	-328.023	-317.521	-6.22831	-4.27375
100	Pd	CH	atop	1.76001	13	1	770.231	176.116	imaginary	177.065	imaginary	-323.113	-313.275	-6.22831	-3.61032
100	Pt	CH	atop	1.73913	13	1	909.326	74.2475	imaginary	67.5794	imaginary	-383.812	-373.148	-6.22831	-4.43553
100	Rh	CH	atop	1.7167	13	1	876.294	74.1538	imaginary	63.0556	imaginary	-439.102	-428	-6.22831	-4.87355
100	Au	CH	bridge	1.9794	13	0.539822	487	611.509	real	9.7572	imaginary	-216.627	-206.447	-6.22831	-3.95165
100	Ir	CH	bridge	1.92722	13	0.691554	704.288	525.043	real	23.5161	imaginary	-539.182	-526.333	-6.22831	-6.62005
100	Pt	CH	bridge	1.89653	13	0.621519	643.275	632.296	real	73.5127	real	-385.743	-373.148	-6.22831	-6.36622	0.301694
100	Ag	CH	hollow	2.2297	13	0.353013	324.51	360.635	real	360.502	real	-175.247	-165.149	-6.22831	-3.86968	0.289002
100	Cu	CH	hollow	1.98608	13	0.414875	406.674	456.731	real	456.907	real	-234.926	-223.284	-6.22831	-5.41373	0.318078
100	Ni	CH	hollow	1.92426	13	0.420021	434.356	482.711	real	483.346	real	-330.574	-317.521	-6.22831	-6.82528	0.323376
100	Pd	CH	hollow	2.07271	13	0.361566	387.892	421.406	real	421.716	real	-325.9	-313.275	-6.22831	-6.39674	0.313736
100	Rh	CH	hollow	2.09102	13	0.43016	448.853	386.825	real	387.122	real	-441.223	-428	-6.22831	-6.99483	0.314165
110	Ag	CH	atop	1.93549	13	1	567.593	109.87	real	152.513	imaginary	-161.698	-153.469	-6.22831	-1.99991
110	Au	CH	atop	1.85074	13	1	708.765	61.3551	real	113.276	imaginary	-202.068	-193.564	-6.22831	-2.27563
110	Cu	CH	atop	1.73305	13	1	689.465	81.1579	imaginary	197.211	imaginary	-218.851	-209.592	-6.22831	-3.03064
110	Ir	CH	atop	1.74099	13	1	957.055	119.458	real	60.4615	real	-511.746	-499.848	-6.22831	-5.67035	0.240023
110	Ni	CH	atop	1.63543	13	1	822.462	35.9184	imaginary	81.99	imaginary	-311.435	-301.477	-6.22831	-3.73028
110	Pd	CH	atop	1.74704	13	1	793.169	16.0489	imaginary	212.207	imaginary	-306.707	-296.803	-6.22831	-3.67572
110	Pt	CH	atop	1.7393	13	1	909.945	72.9315	real	111.853	imaginary	-364.058	-353.258	-6.22831	-4.57112
110	Rh	CH	atop	1.71132	13	1	881.503	86.0586	real	82.7193	imaginary	-418.292	-407.183	-6.22831	-4.88103
110	Ag	CH	bridge	2.22366	13	0.148534	330.13	349.412	real	251.734	real	-163.402	-153.469	-6.22831	-3.70486	0.26817
110	Au	CH	bridge	1.9941	13	0.512524	477.229	600.253	real	60.8089	real	-203.927	-193.564	-6.22831	-4.13398	0.261575
110	Cu	CH	bridge	1.96175	13	0.228128	419.524	510.611	real	257.639	real	-220.793	-209.592	-6.22831	-4.9731	0.298558
110	Ir	CH	bridge	2.06559	13	0.205095	468.96	634.426	real	294.367	real	-512.223	-499.848	-6.22831	-6.14729	0.299381
110	Ni	CH	bridge	1.88053	13	0.176818	468.618	585.938	real	308.551	real	-314.026	-301.477	-6.22831	-6.32138	0.296387
110	Pd	CH	bridge	2.00683	13	0.712921	443.04	562.958	real	374.169	real	-309.266	-296.803	-6.22831	-6.23429	0.286359
110	Pt	CH	bridge	2.05997	13	0.72298	450.881	602.78	real	359.09	real	-365.448	-353.258	-6.22831	-5.96158	0.287194
110	Rh	CH	bridge	2.03184	13	0.122576	464.844	547.745	real	341.872	real	-419.806	-407.183	-6.22831	-6.39483	0.278306
111	Ag	CH	atop	1.95707	13	0.999978	555.013	169.451	imaginary	167.696	imaginary	-176.886	-168.803	-6.22831	-1.85432
111	Au	CH	atop	1.93604	13	0.995112	631.167	124.99	imaginary	94.2141	imaginary	-219.792	-211.419	-6.22831	-2.14498
111	Cu	CH	atop	1.74269	13	0.999938	687.756	222.36	imaginary	219.483	imaginary	-237.659	-228.398	-6.22831	-3.03224
111	Ir	CH	atop	1.72929	13	0.999995	975.972	65.3266	real	69.7385	real	-553.811	-542.685	-6.22831	-4.89816	0.230293
111	Ni	CH	atop	1.6506	13	0.999983	811.827	230.09	imaginary	228.968	imaginary	-334.95	-324.485	-6.22831	-4.2375
111	Pd	CH	atop	1.87894	13	0.730285	553.277	461.641	real	460.892	real	-330.47	-319.101	-6.22831	-5.14073	0.341504
111	Pt	CH	atop	1.74961	13	0.999937	894.173	150.222	imaginary	149.9	imaginary	-393.373	-383.161	-6.22831	-3.98353
111	Rh	CH	atop	1.71489	13	0.999987	872.04	88.4644	imaginary	83.1928	imaginary	-449.625	-438.822	-6.22831	-4.57501
111	Ag	CH	hollow	2.12162	13	0.536782	412.669	351.405	real	352.703	real	-178.384	-168.803	-6.22831	-3.35209	0.290562
111	Au	CH	hollow	2.06671	13	0.45572	453.643	460.41	real	458.632	real	-222.037	-211.419	-6.22831	-4.38994	0.344881
111	Cu	CH	hollow	1.91198	13	0.605923	547.853	386.068	real	386.403	real	-239.308	-228.398	-6.22831	-4.68112	0.312291
111	Ir	CH	hollow	2.02782	13	0.618969	661.944	420.344	real	421.058	real	-555.513	-542.685	-6.22831	-6.60014	0.352812
111	Ni	CH	hollow	1.84372	13	0.623601	622.243	415.978	real	417.564	real	-336.974	-324.485	-6.22831	-6.26062	0.333057
111	Pd	CH	hollow	1.95031	13	0.543336	553.769	467.954	real	468.752	real	-331.675	-319.101	-6.22831	-6.34559	0.343115
111	Pt	CH	hollow	1.99475	13	0.550911	608.585	476.35	real	474.691	real	-395.99	-383.161	-6.22831	-6.60074	0.362168
111	Rh	CH	hollow	1.98062	13	0.613992	624.267	400.39	real	403.172	real	-451.519	-438.822	-6.22831	-6.46879	0.334802
100	Ag	CHH	atop	2.0387	14	1	469.832	105.062	imaginary	34.3227	real	-178.816	-165.149	-12.1376	-1.52933
100	Au	CHH	atop	1.956	14	1	596.867	92.4681	imaginary	71.617	real	-220.553	-206.447	-12.1376	-1.96879
100	Cu	CHH	atop	1.83557	14	1	573.809	137.17	imaginary	54.6637	imaginary	-237.811	-223.284	-12.1376	-2.38944
100	Ir	CHH	atop	1.89357	14	1	719.308	82.1442	imaginary	136.414	real	-542.389	-526.333	-12.1376	-3.91789
100	Ni	CHH	atop	1.76562	14	1	635.288	150.168	imaginary	23.5553	real	-332.749	-317.521	-12.1376	-3.09047
100	Pd	CHH	atop	1.86448	14	1	631.918	115.997	imaginary	120.706	real	-328.251	-313.275	-12.1376	-2.83907
100	Pt	CHH	atop	1.85406	14	1	734.433	63.3918	imaginary	99.0506	real	-388.866	-373.148	-12.1376	-3.58079
100	Rh	CHH	atop	1.85656	14	1	667.176	93.8774	imaginary	94.8981	real	-443.591	-428	-12.1376	-3.4531
100	Au	CHH	bridge	2.18242	14	0.741378	365.492	267.616	imaginary	85.4351	imaginary	-219.888	-206.447	-12.1376	-1.30358
100	Ir	CHH	bridge	2.02389	14	0.722438	516.524	327.633	real	52.1354	real	-541.943	-526.333	-12.1376	-3.47208
100	Pt	CHH	bridge	2.00549	14	0.687845	478.151	379.447	real	67.6173	real	-388.314	-373.148	-12.1376	-3.02881
100	Ag	CHH	hollow	2.40624	14	0.506741	278.756	166.225	imaginary	244.481	real	-179.299	-165.149	-12.1376	-2.01236
100	Cu	CHH	hollow	2.12047	14	0.537874	362.745	116.827	real	290.175	real	-238.64	-223.284	-12.1376	-3.21822	0.447432
100	Ni	CHH	hollow	2.02203	14	0.499973	357.719	301.022	real	334.781	real	-333.84	-317.521	-12.1376	-4.18175
100	Pd	CHH	hollow	2.19331	14	0.456879	317.024	220.921	real	315.703	real	-328.889	-313.275	-12.1376	-3.47655
100	Rh	CHH	hollow	2.18086	14	0.484246	343.402	230.448	real	297.11	real	-444.192	-428	-12.1376	-4.05471
110	Ag	CHH	atop	2.03506	14	1	475.793	55.7745	imaginary	73.5719	real	-167.15	-153.469	-12.1376	-1.54337
110	Au	CHH	atop	1.94885	14	1	601.568	59.4627	real	94.0071	real	-207.797	-193.564	-12.1376	-2.0944
110	Cu	CHH	atop	1.83831	14	1	559.678	54.2775	imaginary	63.6009	imaginary	-223.979	-209.592	-12.1376	-2.24965
110	Ir	CHH	atop	1.87939	14	1	727.87	89.9027	real	148.392	real	-516.144	-499.848	-12.1376	-4.15862	0.516975
110	Ni	CHH	atop	1.75212	14	1	633.033	54.3548	real	56.4114	real	-316.27	-301.477	-12.1376	-2.65543
110	Pd	CHH	atop	1.85124	14	1	645.563	41.9251	real	92.3072	real	-311.87	-296.803	-12.1376	-2.92862
110	Pt	CHH	atop	1.85722	14	1	730.419	61.2771	real	140.299	real	-369.116	-353.258	-12.1376	-3.7197	0.503403
110	Rh	CHH	atop	1.84535	14	1	672.104	73.6831	real	122.093	real	-422.857	-407.183	-12.1376	-3.53624	0.455916
110	Ag	CHH	bridge	2.23665	14	0.75334	348.354	111.109	real	238.106	real	-167.204	-153.469	-12.1376	-1.59702
110	Au	CHH	bridge	2.17542	14	0.692603	355.964	320.19	imaginary	47.158	imaginary	-206.944	-193.564	-12.1376	-1.24165
110	Cu	CHH	bridge	2.07995	14	0.313231	382.742	319.112	real	204.859	real	-224.246	-209.592	-12.1376	-2.51618
110	Ir	CHH	bridge	2.1389	14	0.57836	526.93	777.746	real	317.213	real	-516.347	-499.848	-12.1376	-4.36198	0.410073
110	Ni	CHH	bridge	1.93116	14	0.209368	450.659	466.988	real	265.858	real	-317.309	-301.477	-12.1376	-3.69498
110	Pd	CHH	bridge	2.03616	14	0.737582	463.46	270.428	real	334.686	real	-312.215	-296.803	-12.1376	-3.27382
110	Pt	CHH	bridge	2.05012	14	0.730458	509.024	15.9345	real	377.76	real	-368.382	-353.258	-12.1376	-2.98619	0.359589
110	Rh	CHH	bridge	2.06916	14	0.757786	464.125	414.313	real	312.825	real	-422.923	-407.183	-12.1376	-3.60237	0.4524
111	Ag	CHH	atop	2.04445	14	0.999992	474.646	114.475	imaginary	45.87	imaginary	-182.439	-168.803	-12.1376	-1.49747
111	Au	CHH	atop	1.97609	14	0.999946	577.033	95.2834	imaginary	77.0749	real	-225.405	-211.419	-12.1376	-1.84794
111	Cu	CHH	atop	1.84466	14	0.99998	564.9	133.718	imaginary	85.2326	imaginary	-242.866	-228.398	-12.1376	-2.3295
111	Ir	CHH	atop	1.8831	14	0.999998	730.497	74.8389	real	145.75	real	-558.409	-542.685	-12.1376	-3.58717	0.506793
111	Ni	CHH	atop	1.76961	14	0.999985	638.027	140.023	imaginary	53.3456	imaginary	-339.683	-324.485	-12.1376	-3.06087
111	Pd	CHH	atop	1.86917	14	0.995907	636.595	115.868	imaginary	95.7425	real	-334.213	-319.101	-12.1376	-2.97381
111	Pt	CHH	atop	1.86662	14	0.999476	726.667	90.3924	imaginary	116.082	real	-398.687	-383.161	-12.1376	-3.38876
111	Rh	CHH	atop	1.85452	14	0.999995	671.167	47.0132	imaginary	113.456	real	-454.308	-438.822	-12.1376	-3.34817
111	Ag	CHH	hollow	2.17223	14	0.653647	379.059	115.129	imaginary	256.977	real	-182.924	-168.803	-12.1376	-1.9828
111	Au	CHH	hollow	2.07939	14	0.59412		222.019	imaginary	263.184	real	-225.868	-211.419	-12.1376	-2.31148
111	Cu	CHH	hollow	1.97721	14	0.682612	458.76	257.925	real	301.609	real	-243.59	-228.398	-12.1376	-3.05348	0.492157
111	Ir	CHH	hollow	2.03286	14	0.70976	563.729	268.156	real	282.31	real	-558.732	-542.685	-12.1376	-3.90978
111	Ni	CHH	hollow	1.90288	14	0.683892	499.231	252.413	real	328.867	real	-340.599	-324.485	-12.1376	-3.97708
111	Pd	CHH	hollow	2.00496	14	0.647627	490.339	321.935	real	316.317	real	-335.008	-319.101	-12.1376	-3.76885
111	Pt	CHH	hollow	2.01009	14	0.669569	557.385	290.317	imaginary	267.031	real	-399.063	-383.161	-12.1376	-3.76421
111	Rh	CHH	hollow	2.01204	14	0.689051	515.061	240.841	real	300.93	real	-454.916	-438.822	-12.1376	-3.95689
100	Ag	CHHH	atop	2.18646	15	0.99999	375.757	52.1834	real	24.3387	real	-184.526	-165.149	-18.2303	-1.14624
100	Au	CHHH	atop	2.10536	15	0.999986	467.993	64.1313	real	69.4132	real	-226.215	-206.447	-18.2303	-1.53759	0.732749
100	Cu	CHHH	atop	1.99018	15	0.999964	428.16	12.4561	imaginary	28.6599	imaginary	-243.083	-223.284	-18.2303	-1.56917
100	Ir	CHHH	atop	2.117	15	0.999998	496.341	111.155	real	88.9427	real	-546.855	-526.333	-18.2303	-2.29103	0.755292
100	Ni	CHHH	atop	1.95452	15	0.999974	445.763	65.7994	real	52.3408	real	-337.647	-317.521	-18.2303	-1.89544
100	Pd	CHHH	atop	2.04264	15	0.999967	468.67	71.9943	real	65.788	real	-333.378	-313.275	-18.2303	-1.87345
100	Pt	CHHH	atop	2.06052	15	0.999994	516.889	86.6224	real	79.2328	real	-393.682	-373.148	-18.2303	-2.30392	0.764017
100	Rh	CHHH	atop	2.08375	15	0.999999	460.743	72.3564	real	50.632	real	-448.216	-428	-18.2303	-1.98512
100	Au	CHHH	bridge	2.3911	15	0.800243	286.124	216.241	imaginary	92.5096	real	-225.712	-206.447	-18.2303	-1.03467
100	Ir	CHHH	bridge	2.24624	15	0.793898	373.909	230.671	real	169.661	real	-546.689	-526.333	-18.2303	-2.12555
100	Pt	CHHH	bridge	2.22853	15	0.769813	328.917	175.091	real	144.91	real	-393.275	-373.148	-18.2303	-1.89657
100	Ag	CHHH	hollow	2.86491	15	0.715103	190.61	164.665	imaginary	155.785	imaginary	-184.102	-165.149	-18.2303	-0.722813
100	Cu	CHHH	hollow	2.42693	15	0.695062	242.351	178.421	imaginary	155.013	imaginary	-242.819	-223.284	-18.2303	-1.30523
100	Ni	CHHH	hollow	2.26269	15	0.648361		189.36	imaginary	124.666	imaginary	-337.432	-317.521	-18.2303	-1.68096
100	Pd	CHHH	hollow	2.41277	15	0.64651	207.09	243.459	imaginary	109.323	imaginary	-332.667	-313.275	-18.2303	-1.16244
100	Rh	CHHH	hollow	2.43386	15	0.628414		236.144	imaginary	233.524	imaginary	-447.637	-428	-18.2303	-1.40621
110	Ag	CHHH	atop	2.17312	15	0.999993	381.33	29.7416	real	20.2757	real	-172.939	-153.469	-18.2303	-1.23914
110	Au	CHHH	atop	2.103	15	0.999998	467.411	23.3369	real	76.2066	real	-213.426	-193.564	-18.2303	-1.63106
110	Cu	CHHH	atop	1.97692	15	0.99999	442.973	63.2718	real	25.3169	imaginary	-229.496	-209.592	-18.2303	-1.67364
110	Ir	CHHH	atop	2.08562	15	1	504.729	21.7511	imaginary	92.1831	real	-520.533	-499.848	-18.2303	-2.45469
110	Ni	CHHH	atop	1.93663	15	0.999882	452.371	48.6348	real	42.3242	imaginary	-321.639	-301.477	-18.2303	-1.93223
110	Pd	CHHH	atop	2.03423	15	0.999986	472.208	51.9385	real	58.0587	real	-317.013	-296.803	-18.2303	-1.97936
110	Pt	CHHH	atop	2.05552	15	0.99998	517.488	9.2608	imaginary	102.681	real	-373.874	-353.258	-18.2303	-2.38575
110	Rh	CHHH	atop	2.06288	15	1	470.524	68.622	real	77.4914	real	-427.491	-407.183	-18.2303	-2.07767	0.733219
110	Ag	CHHH	bridge	2.44591	15	0.748305	246.74	177.898	imaginary	53.6942	real	-172.555	-153.469	-18.2303	-0.855043
110	Au	CHHH	bridge	2.38581	15	0.747188	270.564	277.851	imaginary	88.939	real	-212.758	-193.564	-18.2303	-0.963513
110	Cu	CHHH	bridge	2.17836	15	0.724801	296.386	221.043	imaginary	96.0751	real	-229.158	-209.592	-18.2303	-1.33556
110	Ir	CHHH	bridge	2.29951	15	0.648512	299.023	84.3109	imaginary	191.968	real	-519.713	-499.848	-18.2303	-1.63524
110	Ni	CHHH	bridge	2.09437	15	0.720827	305.205	180.083	real	124.653	real	-321.377	-301.477	-18.2303	-1.66965
110	Pd	CHHH	bridge	2.24396	15	0.69756	290.762	281.734	imaginary	88.3509	real	-316.468	-296.803	-18.2303	-1.43438
110	Pt	CHHH	bridge	2.24049	15	0.647549	293.109	101.813	real	153.581	real	-373.027	-353.258	-18.2303	-1.53815
110	Rh	CHHH	bridge	2.26428	15	0.641644	274.553	127.255	real	158.467	real	-426.946	-407.183	-18.2303	-1.53218
111	Ag	CHHH	atop	2.19558	15	0.999991	368.074	14.2897	imaginary			-188.102	-168.803	-18.2303	-1.06801
111	Au	CHHH	atop	2.12614	15	0.999982	447.409	75.5699	real	83.6597	real	-231.05	-211.419	-18.2303	-1.40052	0.772711
111	Cu	CHHH	atop	2.00708	15	0.999989	420.741	51.1525	real	40.2419	imaginary	-248.164	-228.398	-18.2303	-1.53545
111	Ir	CHHH	atop	2.13456	15	0.999993	483.455	134.67	real	119.123	real	-562.984	-542.685	-18.2303	-2.06955
111	Ni	CHHH	atop	1.95265	15	0.99999	452.72	19.4145	real	40.206	imaginary	-344.623	-324.485	-18.2303	-1.90792
111	Pd	CHHH	atop	2.05227	15	0.999436	468.003	87.9498	real	98.0575	real	-339.249	-319.101	-18.2303	-1.91769	0.795739
111	Pt	CHHH	atop	2.07208	15	0.999993	516.62	112.608	real	105.949	real	-403.626	-383.161	-18.2303	-2.23459
111	Rh	CHHH	atop	2.09218	15	0.999996	459.711	99.1256	real	105.947	real	-458.975	-438.822	-18.2303	-1.92243
111	Ag	CHHH	hollow	2.61608	15	0.770699	226.906	87.5439	imaginary	61.6573	imaginary	-187.9	-168.803	-18.2303	-0.866453
111	Au	CHHH	hollow	2.7015	15	0.782098	159.529	152.952	imaginary	156.583	imaginary	-230.271	-211.419	-18.2303	-0.622003
111	Cu	CHHH	hollow	2.27489	15	0.772626	296.314	79.881	real	90.9937	real	-248.201	-228.398	-18.2303	-1.57184	0.757739
111	Ir	CHHH	hollow	2.34242	15	0.732125	297.083	152.851	real	170.391	real	-562.508	-542.685	-18.2303	-1.59299	0.779881
111	Ni	CHHH	hollow	2.12096	15	0.735116	336.865	189.112	real	190.934	real	-344.773	-324.485	-18.2303	-2.05792	0.791746
111	Pd	CHHH	hollow	2.33282	15	0.719958	297.4	94.9773	real	107.518	real	-338.979	-319.101	-18.2303	-1.6473	0.749653
111	Pt	CHHH	hollow	2.40979	15	0.727317	252.541	105.61	imaginary	92.645	imaginary	-402.795	-383.161	-18.2303	-1.40384
111	Rh	CHHH	hollow	2.28775	15	0.729805	321.516	172.385	real	179.1	real	-458.92	-438.822	-18.2303	-1.8677	0.78397
100	Ag	CO	atop	2.1463	28	0.99998	198.396	105.426	real	104.763	real	-179.863	-165.149	-14.4546	-0.259783
100	Au	CO	atop	1.99	28	0.999767	312.151	18.8367	real	30.9449	real	-221.402	-206.447	-14.4546	-0.500743	-0.0613238
100	Cu	CO	atop	1.85915	28	0.999995	322.112	50.5475	real	51.7086	real	-238.603	-223.284	-14.4546	-0.864613	0.0141078
100	Ir	CO	atop	1.85876	28	0.999977	497.679	71.5802	real	66.4742	real	-543.125	-526.333	-14.4546	-2.33743	0.0855069
100	Ni	CO	atop	1.74302	28	0.999958	421.531	27.9248	real	24.6455	real	-333.703	-317.521	-14.4546	-1.72794	-0.00472609
100	Pd	CO	atop	1.85977	28	0.999937	406.055	34.3694	real			-329.271	-313.275	-14.4546	-1.54193	-0.0265954
100	Pt	CO	atop	1.83255	28	0.999942	492.901	21.9941	real	57.1949	real	-389.693	-373.148	-14.4546	-2.09084	0.0355135
100	Rh	CO	atop	1.83235	28	0.999987	455.811	59.1786	real	57.5954	real	-444.474	-428	-14.4546	-2.0194	0.0580448
100	Au	CO	bridge	2.12705	28	0.647747	255.905	355.74	real	285.585	real	-221.522	-206.447	-14.4546	-0.621073	0.0408335
100	Ir	CO	bridge	2.05579	28	0.746966	384.739	270.82	real	53.4596	real	-542.979	-526.333	-14.4546	-2.19088	0.0698313
100	Pt	CO	bridge	2.00553	28	0.703286	380.22	410.914	real	399.358	real	-389.868	-373.148	-14.4546	-2.26563
100	Ag	CO	hollow	2.528	28	0.556394	154.242	52.4115	imaginary	51.2216	imaginary	-179.689	-165.149	-14.4546	-0.085503
100	Cu	CO	hollow	2.15856	28	0.563859	223.647	123.442	real	126.597	real	-238.589	-223.284	-14.4546	-0.850513	0.0320755
100	Ni	CO	hollow	2.05253	28	0.540554	268.664	248.37	real	248.156	real	-333.807	-317.521	-14.4546	-1.83135	0.0475851
100	Pd	CO	hollow	2.19552	28	0.478203	245.358	146.116	real	146.182	real	-329.573	-313.275	-14.4546	-1.84392	0.0488459
100	Rh	CO	hollow	2.21179	28	0.524153	270.043	134.809	real	134.129	real	-444.424	-428	-14.4546	-1.96912	0.0397878
110	Ag	CO	atop	2.10997	28	0.999996	228.831	132.46	real	152.832	real	-168.314	-153.469	-14.4546	-0.390393
110	Au	CO	atop	1.97291	28	0.978738	331.617	4.23651	imaginary	224.639	real	-208.707	-193.564	-14.4546	-0.687703
110	Cu	CO	atop	1.85524	28	0.999992	325.203	26.1737	real	61.0727	real	-224.934	-209.592	-14.4546	-0.887483	-0.00272674
110	Ir	CO	atop	1.85029	28	0.999975	501.532	28.6584	real	459.534	real	-516.85	-499.848	-14.4546	-2.54802	0.0632967
110	Ni	CO	atop	1.74408	28	0.999971	418.197	40.1885	real	27.9018	real	-317.708	-301.477	-14.4546	-1.77714	0.0102816
110	Pd	CO	atop	1.84969	28	0.999986	416.38	14.4468	imaginary	44.8138	real	-312.884	-296.803	-14.4546	-1.6264
110	Pt	CO	atop	1.83891	28	0.999928	486.291	35.5278	imaginary	51.3741	real	-369.821	-353.258	-14.4546	-2.10824
110	Rh	CO	atop	1.83202	28	0.999989	452.663	5.65864	imaginary	71.821	real	-423.73	-407.183	-14.4546	-2.09218
110	Ag	CO	bridge	2.38658	28	0.587833	134.851	87.065	real	184.975	real	-168.132	-153.469	-14.4546	-0.207843	-0.0533793
110	Au	CO	bridge	2.1447	28	0.588117	258.441	387.821	real	312.909	real	-208.65	-193.564	-14.4546	-0.631133	0.0610367
110	Cu	CO	bridge	2.08543	28	0.610158	187.659	109.022	real	267.784	real	-224.567	-209.592	-14.4546	-0.520293	-0.0232816
110	Ir	CO	bridge	2.11522	28	0.562526	278.37	361.657	real	409.577	real	-516.035	-499.848	-14.4546	-1.73272	0.0742252
110	Ni	CO	bridge	1.91674	28	0.6386	282.956	295.188	real	343.813	real	-317.431	-301.477	-14.4546	-1.50017
110	Pd	CO	bridge	2.00135	28	0.584856	294.267	444.705	real	354.858	real	-313.1	-296.803	-14.4546	-1.84182
110	Pt	CO	bridge	2.03139	28	0.592496	340.421	451.95	real	428.642	real	-369.716	-353.258	-14.4546	-2.00327	0.0914134
110	Rh	CO	bridge	2.04872	28	0.574234	270.811	338.707	real	362.97	real	-423.346	-407.183	-14.4546	-1.70793	0.0522969
111	Ag	CO	atop	2.15599	28	0.999986	184.569	129.405	real	131.731	real	-183.425	-168.803	-14.4546	-0.167213
111	Au	CO	atop	2.01937	28	1	272.92	185.08	real	184.748	real	-226.167	-211.419	-14.4546	-0.293533	-0.0631163
111	Cu	CO	atop	1.86574	28	0.999961	313.722	44.4109	real	53.2629	real	-243.62	-228.398	-14.4546	-0.767513	0.0124058
111	Ir	CO	atop	1.84862	28	0.999951	501.32	59.2579	real	67.4955	real	-559.206	-542.685	-14.4546	-2.06662	0.0886558
111	Ni	CO	atop	1.74331	28	0.999936	422.38	27.7974	real	47.4749	real	-340.635	-324.485	-14.4546	-1.69606	0.0203013
111	Pd	CO	atop	1.85534	28	0.999871	407.736	20.787	real	33.6584	real	-335.092	-319.101	-14.4546	-1.53676	-0.0121001
111	Pt	CO	atop	1.8383	28	0.999884	489.515	52.1575	real	56.0589	real	-399.395	-383.161	-14.4546	-1.77996	0.0677829
111	Rh	CO	atop	1.8304	28	0.99995	461.11	47.1871	real	57.1129	real	-455.229	-438.822	-14.4546	-1.95295	0.0597738
111	Ag	CO	hollow	2.38612	28	0.680739	184.08	17.7227	real	28.8454	real	-183.278	-168.803	-14.4546	-0.020423	-0.118211
111	Al	CO	hollow	2.22606	28	0.63697	193.181	71.0879	real	70.1285	real	-239.882	-225.008	-14.4546	-0.419023	-0.0409347
111	Au	CO	hollow	2.61269	28	0.78931	155.912	101.951	imaginary	102.177	imaginary	-225.734	-211.419	-14.4546	0.139477
111	Cu	CO	hollow	2.06688	28	0.701324	254.261	104.364	real	107.873	real	-243.655	-228.398	-14.4546	-0.802153	0.0293121
111	Ir	CO	hollow	2.13516	28	0.663182	358.093	142.86	real	150.59	real	-558.739	-542.685	-14.4546	-1.60025	0.069006
111	Ni	CO	hollow	1.95919	28	0.685969	348.584	134.676	real	138.507	real	-340.857	-324.485	-14.4546	-1.91748	0.0722934
111	Pd	CO	hollow	2.06266	28	0.618683	323.906	162.307	real	164.009	real	-335.678	-319.101	-14.4546	-2.12254	0.100261
111	Pt	CO	hollow	2.10432	28	0.623378	349.971	160.01	real	161.458	real	-399.483	-383.161	-14.4546	-1.86734	0.0942738
111	Rh	CO	hollow	2.09567	28	0.662485	340.975	146.44	real	145.429	real	-455.18	-438.822	-14.4546	-1.90345	0.0725852
100	Ag	N	atop	1.92924	14	1	541.156	159.91	imaginary	159.249	imaginary	-168.796	-165.149	-3.17181	-0.474882
100	Au	N	atop	1.85427	14	1	666.127	96.5068	imaginary	96.3187	imaginary	-210.232	-206.447	-3.17181	-0.613672
100	Cu	N	atop	1.71431	14	1	674.198	189.898	imaginary	186.466	imaginary	-228.151	-223.284	-3.17181	-1.69516
100	Ir	N	atop	1.69402	14	1	991.039	118.314	real	118.739	real	-533.772	-526.333	-3.17181	-4.26714	0.00219525
100	Ni	N	atop	1.62459	14	1	754.225	147.177	imaginary	146.73	imaginary	-323.622	-317.521	-3.17181	-2.92919
100	Pd	N	atop	1.7279	14	1	772.624	131.986	imaginary	131.95	imaginary	-318.688	-313.275	-3.17181	-2.24127
100	Pt	N	atop	1.71937	14	1	881.813	57.7786	real	57.7449	real	-379.19	-373.148	-3.17181	-2.86995	-0.0550136
100	Rh	N	atop	1.66268	14	1	910.437	38.6357	real	38.4272	real	-435.01	-428	-3.17181	-3.83827	-0.0810709
100	Au	N	bridge	1.96863	14	0.572116	442.399	532.241	real	46.7278	imaginary	-211.582	-206.447	-3.17181	-1.96319
100	Ir	N	bridge	1.86012	14	0.635237	612.018	551.481	real	141.929	real	-534.627	-526.333	-3.17181	-5.12214	0.0401826
100	Pt	N	bridge	1.85097	14	0.587894	568.457	643.959	real	166.883	real	-380.796	-373.148	-3.17181	-4.47614	0.0497268
100	Ag	N	hollow	2.20089	14	0.0566151	193.15	365.633	real	365.252	real	-170.904	-165.149	-3.17181	-2.58273	0.0118805
100	Cu	N	hollow	1.91344	14	0.207794	243.253	518.461	real	517.657	real	-230.677	-223.284	-3.17181	-4.22167	0.0490976
100	Ni	N	hollow	1.83964	14	0.272222	286.185	536.394	real	536.805	real	-326.499	-317.521	-3.17181	-5.80609	0.0582269
100	Pd	N	hollow	2.02384	14	0.278367	270.592	385.385	real	385.184	real	-320.991	-313.275	-3.17181	-4.54496	0.0283437
100	Rh	N	hollow	2.02249	14	0.344311	354.589	329.558	real	329.283	real	-436.677	-428	-3.17181	-5.50519	0.0263745
110	Ag	N	atop	1.91482	14	1	547.841	58.8253	imaginary	148.652	imaginary	-157.162	-153.469	-3.17181	-0.520732
110	Au	N	atop	1.84298	14	1	682.38	20.947	real	101.535	imaginary	-197.582	-193.564	-3.17181	-0.845512
110	Cu	N	atop	1.70635	14	1	672.329	72.1403	imaginary	174.994	imaginary	-214.358	-209.592	-3.17181	-1.59476
110	Ir	N	atop	1.69343	14	1	992.792	136.258	real	104.298	real	-507.767	-499.848	-3.17181	-4.74788	0.00273257
110	Ni	N	atop	1.62316	14	1	732.171	51.7796	real	118.314	imaginary	-307.601	-301.477	-3.17181	-2.95289
110	Pd	N	atop	1.71102	14	1	798.196	61.7598	real	146.266	imaginary	-302.431	-296.803	-3.17181	-2.45535
110	Pt	N	atop	1.71014	14	1	903.119	97.6869	real	41.6558	imaginary	-359.685	-353.258	-3.17181	-3.25493
110	Rh	N	atop	1.65235	14	1	934.145	109.469	real	29.9578	real	-414.415	-407.183	-3.17181	-4.06052	-0.0519899
110	Ag	N	bridge	2.17553	14	0.0265654	291.123	384.08	real	248.792	real	-158.968	-153.469	-3.17181	-2.32728	0.014302
110	Au	N	bridge	1.98778	14	0.559365	444.107	501.087	real	85.6432	real	-198.872	-193.564	-3.17181	-2.13598	0.00413597
110	Cu	N	bridge	1.88943	14	0.0973588	378.263	554.467	real	305.475	real	-216.542	-209.592	-3.17181	-3.7786	0.0475262
110	Ir	N	bridge	1.86347	14	0.464422	486.046	645.887	real	282.946	real	-507.855	-499.848	-3.17181	-4.83563	0.0621062
110	Ni	N	bridge	1.72397	14	0.434585	393.908	691.989	real	34.2411	real	-309.16	-301.477	-3.17181	-4.5115	-0.0174069
110	Pd	N	bridge	1.85386	14	0.400712	369.052	660.3	real	15.0447	real	-303.796	-296.803	-3.17181	-3.82059	-0.0507037
110	Pt	N	bridge	1.86515	14	0.492545	501.465	650.471	real	223.228	real	-360.687	-353.258	-3.17181	-4.25701	0.0550718
110	Rh	N	bridge	1.81008	14	0.412649	442.482	695.669	real	208.068	real	-415.187	-407.183	-3.17181	-4.83231	0.0505751
111	Ag	N	atop	1.9408	14	0.999954	532.992	159.046	imaginary	158.05	imaginary	-172.408	-168.803	-3.17181	-0.432602
111	Au	N	atop	1.87238	14	0.998999	646.033	118.414	imaginary	117.702	imaginary	-215.132	-211.419	-3.17181	-0.540892
111	Cu	N	atop	1.72929	14	1	655.844	189.148	imaginary	189.413	imaginary	-233.122	-228.398	-3.17181	-1.55168
111	Ir	N	atop	1.68203	14	0.995831	1016.98	129.058	real	127.632	real	-549.622	-542.685	-3.17181	-3.76545	0.00946836
111	Ni	N	atop	1.63794	14	1	717.866	152.879	imaginary	154.863	imaginary	-330.463	-324.485	-3.17181	-2.80678
111	Pd	N	atop	1.73505	14	0.998832	768.608	156.977	imaginary	164.168	imaginary	-324.577	-319.101	-3.17181	-2.30447
111	Pt	N	atop	1.72537	14	0.999988	862.585	86.2423	imaginary	89.5796	imaginary	-388.739	-383.161	-3.17181	-2.40612
111	Rh	N	atop	1.65777	14	0.999996	917.988	19.5474	imaginary	9.96324	real	-445.45	-438.822	-3.17181	-3.45607
111	Ag	N	hollow	2.10234	14	0.531643	356.886	335.956	real	336.469	real	-173.805	-168.803	-3.17181	-1.82934	0.0281977
111	Au	N	hollow	2.06068	14	0.446804	352.535	416.582	real	416.365	real	-216.933	-211.419	-3.17181	-2.34169	0.0446561
111	Cu	N	hollow	1.85586	14	0.559714	469.941	432.024	real	431.551	real	-234.921	-228.398	-3.17181	-3.35034	0.05925
111	Ir	N	hollow	1.98492	14	0.592233	561.337	416.992	real	416.097	real	-550.733	-542.685	-3.17181	-4.87684	0.0640931
111	Ni	N	hollow	1.76402	14	0.562497	560.32	503.598	real	502.984	real	-332.747	-324.485	-3.17181	-5.09019	0.0798896
111	Pd	N	hollow	1.90237	14	0.49845	477.449	495.306	real	494.787	real	-326.941	-319.101	-3.17181	-4.66831	0.0714316
111	Pt	N	hollow	1.96024	14	0.512166	483.014	473.515	real	473.411	real	-390.827	-383.161	-3.17181	-4.49473	0.0681125
111	Rh	N	hollow	1.91489	14	0.562792	520.744	422.407	real	422.506	real	-447.096	-438.822	-3.17181	-5.10243	0.0618862
100	Ag	NH	atop	1.9856	15	1	484.618	134.242	imaginary	138.138	imaginary	-173.982	-165.149	-8.14138	-0.690988
100	Au	NH	atop	1.90971	15	1	579.796	89.3132	imaginary	88.6996	imaginary	-214.91	-206.447	-8.14138	-0.322058
100	Cu	NH	atop	1.73621	15	1	635.881	160.639	imaginary	158.316	imaginary	-233.195	-223.284	-8.14138	-1.76996
100	Ir	NH	atop	1.75737	15	1	842.853	112.836	real	112.186	real	-537.496	-526.333	-8.14138	-3.02132
100	Ni	NH	atop	1.67711	15	1	672.693	81.4193	imaginary	81.3058	imaginary	-328.174	-317.521	-8.14138	-2.51209
100	Pd	NH	atop	1.81237	15	1	643.929	115.513	imaginary	113.014	imaginary	-322.85	-313.275	-8.14138	-1.43388
100	Pt	NH	atop	1.7865	15	1	762.756	43.2536	real	43.0073	real	-383.082	-373.148	-8.14138	-1.7921
100	Rh	NH	atop	1.74889	15	1	749.573	60.5169	imaginary	61.3789	imaginary	-438.77	-428	-8.14138	-2.62834
100	Au	NH	bridge	2.02637	15	0.527431	409.931	505.237	real	45.2476	imaginary	-216.591	-206.447	-8.14138	-2.0028
100	Ir	NH	bridge	1.92233	15	0.663273	613.165	515.443	real	20.0023	real	-538.775	-526.333	-8.14138	-4.30024	0.244308
100	Pt	NH	bridge	1.92029	15	0.596406	537.573	573.754	real	202.638	real	-384.953	-373.148	-8.14138	-3.66332
100	Ag	NH	hollow	2.2884	15	0.370376	283.794	289.325	real	289.372	real	-175.929	-165.149	-8.14138	-2.63825	0.300484
100	Cu	NH	hollow	2.00999	15	0.430214	398.735	370.459	real	369.548	real	-235.327	-223.284	-8.14138	-3.9024	0.341195
100	Ni	NH	hollow	1.94801	15	0.44138	432.569	395.197	real	396.387	real	-330.572	-317.521	-8.14138	-4.90936	0.353156
100	Pd	NH	hollow	2.12672	15	0.396353	371.934	311.067	real	311.874	real	-325.24	-313.275	-8.14138	-3.82364	0.329142
100	Rh	NH	hollow	2.1201	15	0.447548	431.092	302.517	real	303.755	real	-440.827	-428	-8.14138	-4.68582	0.334022
110	Ag	NH	atop	1.96437	15	1	502.484	12.1924	imaginary	147.703	imaginary	-162.391	-153.469	-8.14138	-0.779838
110	Au	NH	atop	1.89867	15	1	600.303	56.6272	real	94.0448	imaginary	-202.266	-193.564	-8.14138	-0.560428
110	Cu	NH	atop	1.72763	15	1	640.595	44.1976	real	171.665	imaginary	-219.548	-209.592	-8.14138	-1.81462
110	Ir	NH	atop	1.76291	15	1	835.656	129.394	real	80.6397	real	-511.39	-499.848	-8.14138	-3.40111
110	Ni	NH	atop	1.6751	15	1	679.159	103.009	real	116.598	imaginary	-312.234	-301.477	-8.14138	-2.61576
110	Pd	NH	atop	1.79662	15	1	671.499	54.0639	real	129.949	imaginary	-306.49	-296.803	-8.14138	-1.54494
110	Pt	NH	atop	1.78362	15	1	768.516	62.0887	real	77.3337	imaginary	-363.416	-353.258	-8.14138	-2.01653
110	Rh	NH	atop	1.74463	15	1	755.775	85.9147	real	80.6025	imaginary	-418.06	-407.183	-8.14138	-2.7359
110	Ag	NH	bridge	2.26911	15	0.175801	257.732	285.256	real	111.06	real	-163.823	-153.469	-8.14138	-2.21251	0.236958
110	Au	NH	bridge	2.04259	15	0.510897	410.542	484.253	real	94.2715	real	-203.838	-193.564	-8.14138	-2.13247
110	Cu	NH	bridge	1.97142	15	0.248369	341.129	425.098	real	168.414	real	-221.015	-209.592	-8.14138	-3.2822	0.291446
110	Ir	NH	bridge	1.97709	15	0.519431	484.527	506.67	real	332.938	real	-511.867	-499.848	-8.14138	-3.8776
110	Ni	NH	bridge	1.9	15	0.209269	368.975	470.749	real	175.385	real	-313.568	-301.477	-8.14138	-3.94994	0.292585
110	Pd	NH	bridge	1.95195	15	0.434444	366.581	534.31	real	119.864	real	-308.071	-296.803	-8.14138	-3.12613
110	Pt	NH	bridge	1.94268	15	0.502401	492.348	578.56	real	277.68	real	-364.882	-353.258	-8.14138	-3.48204	0.250069
110	Rh	NH	bridge	1.93919	15	0.481951	419.952	521.445	real	126.299	imaginary	-419.035	-407.183	-8.14138	-3.71034
111	Ag	NH	atop	2.02744	15	0.999909	455.265	127.844	imaginary	87.9459	imaginary	-177.863	-168.803	-8.14138	-0.918238
111	Au	NH	atop	1.97644	15	0.998874	533.411	109.15	imaginary	17.5118	imaginary	-220.507	-211.419	-8.14138	-0.946338
111	Cu	NH	atop	1.74507	15	1	627.412	184.091	imaginary	179.143	imaginary	-238.083	-228.398	-8.14138	-1.54318
111	Ir	NH	atop	1.83253	15	0.99691	787.674	38.0819	real	122.978	real	-553.416	-542.685	-8.14138	-2.58991	0.165192
111	Ni	NH	atop	1.6833	15	1	671.412	148.83	imaginary	147.793	imaginary	-335.016	-324.485	-8.14138	-2.39017
111	Pd	NH	atop	1.8575	15	0.99743	611.841	118.74	imaginary	35.5089	real	-329.236	-319.101	-8.14138	-1.99316
111	Pt	NH	atop	1.85779	15	0.999244	670.472	77.9217	imaginary	114.076	real	-393.367	-383.161	-8.14138	-2.06471
111	Rh	NH	atop	1.76704	15	0.999985	720.051	115.492	imaginary	116.919	imaginary	-449.212	-438.822	-8.14138	-2.24836
111	Ag	NH	hollow	2.15082	15	0.519843	368.116	329.476	real	331.082	real	-179.103	-168.803	-8.14138	-2.15793	0.308414
111	Au	NH	hollow	2.11512	15	0.41853	364.415	408.289	real	408.345	real	-222.03	-211.419	-8.14138	-2.46948	0.353954
111	Cu	NH	hollow	1.90742	15	0.57668	496.244	387.779	real	388.435	real	-239.93	-228.398	-8.14138	-3.38973	0.339125
111	Ir	NH	hollow	2.02938	15	0.6072	579.952	429.658	real	430.218	real	-554.985	-542.685	-8.14138	-4.1591	0.371648
111	Ni	NH	hollow	1.83825	15	0.600711	545.527	419.99	real	420.529	real	-337.112	-324.485	-8.14138	-4.48614	0.352252
111	Pd	NH	hollow	1.9732	15	0.52174	473.11	436.508	real	437.608	real	-331.118	-319.101	-8.14138	-3.8759	0.355763
111	Pt	NH	hollow	2.01309	15	0.514081	507.253	462.081	real	460.56	real	-395.12	-383.161	-8.14138	-3.81802	0.377002
111	Rh	NH	hollow	1.98963	15	0.611936	546.845	399.136	real	400.113	real	-451.26	-438.822	-8.14138	-4.29625	0.353428
100	Ag	NHH	atop	2.09409	16	1	407.592	77.7906	imaginary	11.6042	imaginary	-179.991	-165.149	-13.5414	-1.3001
100	Au	NHH	atop	2.02654	16	1	484.103	45.8709	imaginary	76.9983	real	-221.183	-206.447	-13.5414	-1.19449
100	Cu	NHH	atop	1.85907	16	1	504.857	92.6204	imaginary	68.6504	real	-238.724	-223.284	-13.5414	-1.89939
100	Ir	NHH	atop	1.93011	16	1	604.978	55.7355	imaginary	138.911	real	-542.461	-526.333	-13.5414	-2.58665
100	Ni	NHH	atop	1.80058	16	1	544.741	87.9491	imaginary	110.113	real	-333.345	-317.521	-13.5414	-2.28326
100	Pd	NHH	atop	1.94366	16	1	513.759	59.2639	imaginary	95.1461	real	-328.522	-313.275	-13.5414	-1.7057
100	Pt	NHH	atop	1.9246	16	1	595.999	44.0177	real	107.538	real	-388.766	-373.148	-13.5414	-2.07655
100	Rh	NHH	atop	1.91769	16	1	551.294	77.284	imaginary	108.787	real	-443.784	-428	-13.5414	-2.2426
100	Au	NHH	bridge	2.38386	16	0.776377	261.433	281.534	imaginary	33.7657	imaginary	-220.487	-206.447	-13.5414	-0.498824
100	Ir	NHH	bridge	2.18362	16	0.76865	350.891	321.932	real	74.3063	real	-541.399	-526.333	-13.5414	-1.52456
100	Pt	NHH	bridge	2.20486	16	0.75656	328.5	359.688	imaginary	113.593	real	-387.777	-373.148	-13.5414	-1.08767
100	Ag	NHH	hollow	2.60392	16	0.584437	229.76	214.838	imaginary	153.665	real	-180.155	-165.149	-13.5414	-1.46474
100	Cu	NHH	hollow	2.27061	16	0.605941	302.823	243.212	imaginary	180.79	real	-238.834	-223.284	-13.5414	-2.00865
100	Ni	NHH	hollow	2.18815	16	0.593761	266.216	288.583	imaginary	209.139	real	-333.471	-317.521	-13.5414	-2.40871
100	Pd	NHH	hollow	2.39518	16	0.557199	258.934	329.348	imaginary	167.72	real	-328.467	-313.275	-13.5414	-1.65054
100	Rh	NHH	hollow	2.36591	16	0.581822	286.205	357.469	imaginary	171.315	real	-443.615	-428	-13.5414	-2.07368
110	Ag	NHH	atop	2.08171	16	1	410.589	45.6262	real	20.0721	real	-168.316	-153.469	-13.5414	-1.30522
110	Au	NHH	atop	2.01537	16	1	494.012	35.2053	real	72.1673	real	-208.445	-193.564	-13.5414	-1.33886
110	Cu	NHH	atop	1.85069	16	1	508.356	90.8789	real	55.7472	real	-225.07	-209.592	-13.5414	-1.93732
110	Ir	NHH	atop	1.91751	16	1	621.019	77.5309	real	160.857	real	-516.387	-499.848	-13.5414	-2.99822	0.559831
110	Ni	NHH	atop	1.79308	16	1	553.503	62.7589	real	66.3087	real	-317.116	-301.477	-13.5414	-2.09786
110	Pd	NHH	atop	1.92543	16	1	532.334	59.5274	real	115.148	real	-312.179	-296.803	-13.5414	-1.83416
110	Pt	NHH	atop	1.91593	16	1	606.724	60.3065	real	138.703	real	-369.119	-353.258	-13.5414	-2.31979
110	Rh	NHH	atop	1.90849	16	1	554.99	70.8238	real	134.15	real	-423.168	-407.183	-13.5414	-2.44371	0.493794
110	Ag	NHH	bridge	2.23243	16	0.739124	319.133	124.484	real	268.605	real	-168.133	-153.469	-13.5414	-1.12195	0.570865
110	Au	NHH	bridge	2.41779	16	0.694733	235.065	396.998	imaginary	31.3757	real	-207.431	-193.564	-13.5414	-0.325364
110	Cu	NHH	bridge	2.15539	16	0.679101	279.454	325.83	imaginary	84.3457	real	-224.438	-209.592	-13.5414	-1.30504
110	Ir	NHH	bridge	2.28073	16	0.634655	252.785	102.602	real	164.449	real	-514.325	-499.848	-13.5414	-0.935834
110	Ni	NHH	bridge	2.03274	16	0.704213	307.621	229.357	real	124.4	real	-316.53	-301.477	-13.5414	-1.51199
110	Pd	NHH	bridge	2.21135	16	0.655859	273.946	338.015	imaginary	98.853	real	-311.26	-296.803	-13.5414	-0.914994
110	Pt	NHH	bridge	2.25302	16	0.643454	265.207	310.662	real	148.998	real	-367.45	-353.258	-13.5414	-0.650694
110	Rh	NHH	bridge	2.23687	16	0.62105	239.467	202.283	real	106.919	real	-421.853	-407.183	-13.5414	-1.12843
111	Ag	NHH	atop	2.10266	16	0.999998	406.34	92.7518	imaginary	34.4023	imaginary	-183.495	-168.803	-13.5414	-1.1502
111	Au	NHH	atop	2.04987	16	0.999987	465.242	52.0967	imaginary	61.3487	real	-226.08	-211.419	-13.5414	-1.11902
111	Cu	NHH	atop	1.86919	16	0.999999	499.039	94.9468	imaginary	20.3993	imaginary	-243.716	-228.398	-13.5414	-1.77653
111	Ir	NHH	atop	1.94942	16	0.999948	584.569	46.5409	imaginary	141.085	real	-558.447	-542.685	-13.5414	-2.2214
111	Ni	NHH	atop	1.80605	16	0.99995	542.352	97.2944	imaginary	79.147	real	-340.213	-324.485	-13.5414	-2.18676
111	Pd	NHH	atop	1.94008	16	0.999308	521.858	93.8276	imaginary	79.6542	real	-334.386	-319.101	-13.5414	-1.74364
111	Pt	NHH	atop	1.94193	16	0.99969	581.08	0.455191	real	111.909	real	-398.532	-383.161	-13.5414	-1.8297
111	Rh	NHH	atop	1.931	16	0.999762	546.083	35.3338	imaginary	119.277	real	-454.518	-438.822	-13.5414	-2.15465
111	Ag	NHH	hollow	2.21516	16	0.739036	331.655	155.169	imaginary	168.066	real	-183.814	-168.803	-13.5414	-1.46936
111	Au	NHH	hollow	2.12492	16	0.724629	399.236	173.912	imaginary	154.899	real	-226.273	-211.419	-13.5414	-1.31253
111	Cu	NHH	hollow	1.97171	16	0.737053	406.589	174.292	imaginary	212.862	real	-244.064	-228.398	-13.5414	-2.12391
111	Ir	NHH	hollow	1.96676	16	0.989034	582.213	208.437	real	85.223	real	-558.441	-542.685	-13.5414	-2.21542	0.516141
111	Ni	NHH	hollow	1.91468	16	0.740691		191.69	imaginary	232.58	real	-340.693	-324.485	-13.5414	-2.66723
111	Pd	NHH	hollow	2.07055	16	0.735907	430.281	177.452	real	311.653	real	-335.062	-319.101	-13.5414	-2.41993	0.635738
111	Pt	NHH	hollow	2.01243	16	0.792035	498.473	234.736	imaginary	131.851	real	-398.585	-383.161	-13.5414	-1.88248
111	Rh	NHH	hollow	2.03743	16	0.78723	455.571	241.862	imaginary	180.625	real	-454.745	-438.822	-13.5414	-2.38151
100	Ag	O	atop	1.9642	16	1	491.964	120.424	imaginary	118.46	imaginary	-169.125	-165.149	-1.95552	-2.02077
100	Au	O	atop	1.9083	16	1	584.502	58.5929	imaginary	57.8513	imaginary	-210.22	-206.447	-1.95552	-1.81791
100	Cu	O	atop	1.7392	16	1	611.395	127.098	imaginary	126.848	imaginary	-228.162	-223.284	-1.95552	-2.9232
100	Ir	O	atop	1.76636	16	1	789.762	120.263	real	120.518	real	-532.469	-526.333	-1.95552	-4.18051	-0.0102738
100	Ni	O	atop	1.66613	16	1	676.35	38.0694	imaginary	36.6666	imaginary	-323.13	-317.521	-1.95552	-3.65321
100	Pd	O	atop	1.80756	16	1	644.904	58.5929	imaginary	58.6766	imaginary	-318.001	-313.275	-1.95552	-2.77105
100	Pt	O	atop	1.805	16	1	713.635	91.9881	real	91.903	real	-378.136	-373.148	-1.95552	-3.03268	-0.0344789
100	Rh	O	atop	1.74829	16	1	721.611	31.9652	real	31.9632	real	-433.849	-428	-1.95552	-3.89293	-0.107019
100	Au	O	bridge	2.0468	16	0.597327	390.55	408.439	real	74.4301	real	-211.18	-206.447	-1.95552	-2.77746	-0.0145113
100	Ir	O	bridge	1.93977	16	0.675895	533.945	412.882	real	140.634	real	-533.114	-526.333	-1.95552	-4.82513	0.0212583
100	Pt	O	bridge	1.94743	16	0.628582	480.146	469.564	real	170.484	real	-379.18	-373.148	-1.95552	-4.07634	0.028769
100	Ag	O	hollow	2.27577	16	0.3014	203.178	267.94	real	267.416	real	-170.743	-165.149	-1.95552	-3.63865	-0.0100149
100	Cu	O	hollow	2.01005	16	0.417193	317.81	313.612	real	315.522	real	-229.857	-223.284	-1.95552	-4.61759	0.0186225
100	Ni	O	hollow	1.95847	16	0.444774	371.147	291.329	real	291.723	real	-324.806	-317.521	-1.95552	-5.32924	0.0188834
100	Pd	O	hollow	2.16373	16	0.419036	304.524	167.846	real	167.561	real	-319.156	-313.275	-1.95552	-3.92537	-0.0289592
100	Rh	O	hollow	2.14322	16	0.464845	374.039	159.727	real	158.752	real	-434.835	-428	-1.95552	-4.87969	-0.0246893
110	Ag	O	atop	1.9505	16	1	503.934	41.2281	real	129.281	imaginary	-157.562	-153.469	-1.95552	-2.13684
110	Au	O	atop	1.8992	16	1	595.94	20.314	real	59.0381	imaginary	-197.528	-193.564	-1.95552	-2.00772
110	Cu	O	atop	1.72658	16	1	620.954	71.2763	real	135.582	imaginary	-214.595	-209.592	-1.95552	-3.0479
110	Ir	O	atop	1.7634	16	1	803.496	110.499	real	131.051	real	-506.601	-499.848	-1.95552	-4.79798	-0.00934281
110	Ni	O	atop	1.66022	16	1	688.706	111.39	real	39.5495	imaginary	-307.306	-301.477	-1.95552	-3.87379
110	Pd	O	atop	1.79042	16	1	662.387	72.2338	real	73.5067	imaginary	-301.754	-296.803	-1.95552	-2.99457
110	Pt	O	atop	1.79532	16	1	732.437	69.8577	real	82.4554	real	-358.629	-353.258	-1.95552	-3.41478	-0.0464484
110	Rh	O	atop	1.73878	16	1	741.247	88.0702	real	55.2584	real	-413.344	-407.183	-1.95552	-4.20591	-0.0516457
110	Ag	O	bridge	2.23691	16	0.118654	242.17	319.029	real	148.361	real	-158.828	-153.469	-1.95552	-3.40338	-0.0183003
110	Au	O	bridge	2.06716	16	0.575135	379.896	383.8	real	124.55	real	-198.432	-193.564	-1.95552	-2.91248	-0.000176996
110	Cu	O	bridge	1.94753	16	0.222731	289.386	425.222	real	157.718	real	-215.731	-209.592	-1.95552	-4.18396	0.00178966
110	Ir	O	bridge	1.99691	16	0.542449	430.183	357.984	real	245.972	real	-506.264	-499.848	-1.95552	-4.46124	0.0263795
110	Ni	O	bridge	1.81478	16	0.501629	369.481	460.011	real	122.082	real	-308.003	-301.477	-1.95552	-4.57107	0.00541759
110	Pd	O	bridge	1.95333	16	0.505479	389.528	450.174	real	164.502	real	-302.481	-296.803	-1.95552	-3.72243	0.0171132
110	Pt	O	bridge	1.97514	16	0.539287	444.158	444.941	real	231.59	real	-359.085	-353.258	-1.95552	-3.87133	0.0342463
110	Rh	O	bridge	1.94206	16	0.517185	405.532	428.646	real	191.485	real	-413.578	-407.183	-1.95552	-4.43962	0.0221157
111	Ag	O	atop	1.97258	16	1	491.848	140.752	imaginary	141.118	imaginary	-172.684	-168.803	-1.95552	-1.92494
111	Au	O	atop	1.92676	16	0.999539	564.3	90.417	imaginary	91.0945	imaginary	-215.115	-211.419	-1.95552	-1.74001
111	Cu	O	atop	1.75245	16	1	594.205	154.971	imaginary	152.32	imaginary	-233.04	-228.398	-1.95552	-2.68584
111	Ir	O	atop	1.78925	16	0.999024	747.459	86.2946	real	89.8922	real	-548.221	-542.685	-1.95552	-3.58101	-0.0350458
111	Ni	O	atop	1.67421	16	0.999999	669.307	111.639	imaginary	112.58	imaginary	-329.942	-324.485	-1.95552	-3.50164
111	Pd	O	atop	1.8138	16	0.999545	635.967	122.831	imaginary	120.011	imaginary	-323.765	-319.101	-1.95552	-2.70875
111	Pt	O	atop	1.81923	16	0.999335	693.737	54.0587	imaginary	48.1223	imaginary	-387.715	-383.161	-1.95552	-2.59855
111	Rh	O	atop	1.77181	16	0.99235	690.207	71.2126	imaginary	85.0749	imaginary	-444.346	-438.822	-1.95552	-3.56869
111	Ag	O	hollow	2.1646	16	0.549764	331.978	282.783	real	282.844	real	-173.916	-168.803	-1.95552	-3.15695	0.012266
111	Au	O	hollow	2.15117	16	0.468093	308.939	311.604	real	312.365	real	-216.307	-211.419	-1.95552	-2.93281	0.0169185
111	Cu	O	hollow	1.91533	16	0.59764	441.274	346.518	real	343.452	real	-234.568	-228.398	-1.95552	-4.21411	0.0387159
111	Ir	O	hollow	2.07179	16	0.634826	489.043	328.832	real	330.488	real	-549.039	-542.685	-1.95552	-4.39874	0.0395411
111	Ni	O	hollow	1.85067	16	0.609468	481.656	373.706	real	373.215	real	-331.515	-324.485	-1.95552	-5.07435	0.0486049
111	Pd	O	hollow	2.00337	16	0.549478	410.136	358.016	real	358.37	real	-325.247	-319.101	-1.95552	-4.19058	0.0386461
111	Pt	O	hollow	2.06082	16	0.550995	420.573	349.3	real	349.552	real	-388.943	-383.161	-1.95552	-3.82642	0.0377348
111	Rh	O	hollow	2.01378	16	0.629106	476.702	324.516	real	325.036	real	-445.521	-438.822	-1.95552	-4.74408	0.037304
100	Ag	OH	atop	2.09913	17	1	368.784	55.1818	imaginary	54.6441	imaginary	-174.634	-165.149	-7.73125	-1.75392
100	Au	OH	atop	2.05983	17	1	403.348	33.054	imaginary	40.4371	imaginary	-215.267	-206.447	-7.73125	-1.08898
100	Cu	OH	atop	1.83922	17	1	470.204	52.3884	real	63.4217	real	-233.155	-223.284	-7.73125	-2.13996
100	Ir	OH	atop	1.91979	17	1	564.252	112.725	real	113.004	real	-536.186	-526.333	-7.73125	-2.12143
100	Ni	OH	atop	1.78935	17	1	510.839	70.7212	real	71.7871	real	-327.552	-317.521	-7.73125	-2.2995
100	Pd	OH	atop	1.97715	17	1	440.959	69.0349	real	69.2492	real	-322.587	-313.275	-7.73125	-1.5814
100	Pt	OH	atop	1.9476	17	1	518.231	95.2272	real	95.5719	real	-382.362	-373.148	-7.73125	-1.48293
100	Rh	OH	atop	1.92667	17	1	498.08	74.6337	real	77.8219	real	-437.822	-428	-7.73125	-2.09111
100	Au	OH	bridge	2.18281	17	0.586975	300.963	297.223	real	103	real	-216.225	-206.447	-7.73125	-2.04664
100	Ir	OH	bridge	2.07323	17	0.705617	433.112	312.234	real	161.963	real	-536.915	-526.333	-7.73125	-2.85068
100	Pt	OH	bridge	2.08618	17	0.641965	381.775	320.91	real	171.686	real	-383.342	-373.148	-7.73125	-2.46245
100	Ag	OH	hollow	2.47885	17	0.487022	226.03	138.052	real	137.644	real	-175.624	-165.149	-7.73125	-2.74323	0.23237
100	Cu	OH	hollow	2.17663	17	0.532678	307.144	155.259	real	155.885	real	-234.041	-223.284	-7.73125	-3.02647	0.258016
100	Ni	OH	hollow	2.12116	17	0.535997	321.671	162.374	real	162.458	real	-328.581	-317.521	-7.73125	-3.32927	0.271526
100	Pd	OH	hollow	2.35433	17	0.502095	271.169	66.9354	real	70.3878	real	-323.543	-313.275	-7.73125	-2.53733	0.20036
100	Rh	OH	hollow	2.32206	17	0.546657	305.527	45.1092	imaginary	38.4734	imaginary	-438.66	-428	-7.73125	-2.9284
110	Ag	OH	atop	2.07317	17	1	386.316	54.5002	real	84.5213	imaginary	-163.04	-153.469	-7.73125	-1.83951
110	Au	OH	atop	2.04961	17	1	413.846	42.5367	real	22.9387	imaginary	-202.579	-193.564	-7.73125	-1.28375
110	Cu	OH	atop	1.82187	17	1	489.039	120.495	real	17.5636	real	-219.694	-209.592	-7.73125	-2.37141
110	Ir	OH	atop	1.92184	17	1	566.951	85.371	real	129.04	real	-510.227	-499.848	-7.73125	-2.6477
110	Ni	OH	atop	1.7819	17	1	518.771	111.777	real	63.0642	real	-311.779	-301.477	-7.73125	-2.57127
110	Pd	OH	atop	1.95174	17	1	470.202	65.8745	real	54.9217	real	-306.262	-296.803	-7.73125	-1.72682
110	Pt	OH	atop	1.94251	17	1	526.999	67.2747	real	110.7	real	-362.722	-353.258	-7.73125	-1.73273
110	Rh	OH	atop	1.92123	17	1	513.003	68.3037	real	83.2595	real	-417.296	-407.183	-7.73125	-2.38188
110	Ag	OH	bridge	2.30094	17	0.466701	233.269	241.181	real	89.3683	real	-163.782	-153.469	-7.73125	-2.58172
110	Au	OH	bridge	2.22424	17	0.540021	286.441	244.199	real	130.485	real	-203.442	-193.564	-7.73125	-2.14626
110	Cu	OH	bridge	2.03314	17	0.557236	305.702	268.549	real	141.107	real	-220.262	-209.592	-7.73125	-2.93894
110	Ir	OH	bridge	2.19283	17	0.574271	342.067	192.677	real	223.918	real	-510.399	-499.848	-7.73125	-2.81958
110	Ni	OH	bridge	1.98327	17	0.592935	330.622	277.174	real	179.263	real	-312.24	-301.477	-7.73125	-3.03207
110	Pd	OH	bridge	2.14542	17	0.523601	295.541	244.57	real	181.139	real	-307.028	-296.803	-7.73125	-2.49329
110	Pt	OH	bridge	2.15129	17	0.545498	347.833	244.617	real	219.163	real	-363.462	-353.258	-7.73125	-2.47228
110	Rh	OH	bridge	2.1557	17	0.560302	315.175	233.194	real	170.395	real	-417.741	-407.183	-7.73125	-2.82669
111	Ag	OH	atop	2.11286	17	1	361.652	94.3338	imaginary	97.4029	imaginary	-178.116	-168.803	-7.73125	-1.58123
111	Au	OH	atop	2.10482	17	0.999206	397.711	23.6288	imaginary	54.3767	real	-220.858	-211.419	-7.73125	-1.70798
111	Cu	OH	atop	1.85642	17	1	449.157	94.1003	imaginary	87.6194	imaginary	-238.099	-228.398	-7.73125	-1.96977
111	Ir	OH	atop	1.9998	17	0.999071	500.339	86.3095	real	127.875	real	-552.943	-542.685	-7.73125	-2.52695	0.203895
111	Ni	OH	atop	1.80371	17	1	495.786	83.9013	imaginary	85.6217	imaginary	-334.332	-324.485	-7.73125	-2.11647
111	Pd	OH	atop	1.98247	17	0.999972	463.529	69.8758	imaginary	69.6896	real	-329.01	-319.101	-7.73125	-2.17722
111	Pt	OH	atop	1.99417	17	0.999537	508.582	109.079	real	82.3056	real	-393.038	-383.161	-7.73125	-2.14536
111	Rh	OH	atop	1.97746	17	0.994232	481.413	16.3371	imaginary	84.182	real	-449.122	-438.822	-7.73125	-2.56872
111	Ag	OH	hollow	2.32111	17	0.612802	277.21	183.279	real	186.884	real	-178.926	-168.803	-7.73125	-2.39101	0.242896
111	Au	OH	hollow	2.32981	17	0.555371	259.894	175.26	real	176.387	real	-221.045	-211.419	-7.73125	-1.89506	0.2509
111	Cu	OH	hollow	2.04699	17	0.650148	360.885	223.817	real	220.663	real	-238.915	-228.398	-7.73125	-2.78573	0.268712
111	Ir	OH	hollow	2.24584	17	0.694249	342.738	85.9816	real	97.3601	real	-552.595	-542.685	-7.73125	-2.17954	0.198492
111	Ni	OH	hollow	1.98167	17	0.656166	396.904	254.467	real	260.305	real	-335.364	-324.485	-7.73125	-3.14815	0.288078
111	Pd	OH	hollow	2.17718	17	0.616148	318.385	183.648	real	189.305	real	-329.216	-319.101	-7.73125	-2.38311	0.252436
111	Pt	OH	hollow	2.22464	17	0.614221	323.705	143.252	real	148.178	real	-392.751	-383.161	-7.73125	-1.85893	0.241363
111	Rh	OH	hollow	2.18279	17	0.687077	367.977	171.357	real	170.222	real	-449.268	-438.822	-7.73125	-2.71455	0.246327
100	Ag	OO	bridge	2.25675	31.9988	0.915999	202.453	304.494	real	44.9513	real	-174.848	-165.149	-9.58843	-0.11003	-0.0725911	304.494	1009.38
100	Au	OO	bridge	2.20238	31.9988	0.893404	217.29	402.146	real	63.0034	real	-215.861	-206.447	-9.58843	0.17415	-0.0736508	402.146	990.677
100	Cu	OO	bridge	1.9154	31.9988	0.943657	359.372	410.104	real	101.478	real	-233.492	-223.284	-9.58843	-0.62037	-0.00635341	410.104	837.109
100	Ir	OO	bridge	1.968	31.9988	0.937956	455.561	269.795	real	136.731	real	-537.798	-526.333	-9.58843	-1.87666	0.0672078	554.017	698.836
100	Ni	OO	bridge	1.84152	31.9988	0.949932	404.191	454.477	real	123.588	real	-328.598	-317.521	-9.58843	-1.48869	0.0393218	454.477	846.449
100	Pd	OO	bridge	2.00624	31.9988	0.918508	360.427	212.662	real	115.765	real	-323.813	-313.275	-9.58843	-0.95017	0.038819	457.76	968.402
100	Pt	OO	bridge	1.98939	31.9988	0.898585	411.181	267.465	real	149.268	real	-383.902	-373.148	-9.58843	-1.16506	0.0683038	543.225	845.624
100	Rh	OO	bridge	1.94575	31.9988	0.937682	432.443	239.462	real	108.76	real	-439.349	-428	-9.58843	-1.7602	0.0504589	504.349	793.447
111	Ag	OO	bridge	2.29419	31.9988	0.925047	165.78	106.146	real	13.3477	imaginary	-178.245	-168.803	-9.58843	0.14641		289.088	987.535
111	Au	OO	bridge	2.37063	31.9988	0.925836	151.82	92.149	real	50.3865	real	-220.611	-211.419	-9.58843	0.39709		340.816	1081.24
111	Cu	OO	bridge	1.94103	31.9988	0.947631	341.816	140.584	real	27.1596	real	-238.301	-228.398	-9.58843	-0.31411	-0.0934992	409.226	835.506
111	Ir	OO	bridge	2.00026	31.9988	0.94862	437.726	244.24	real	134.828	real	-553.458	-542.685	-9.58843	-1.18533	0.055378	567.238	720.452
111	Ni	OO	bridge	1.85799	31.9988	0.953252	379.39	453.512	real	72.4778	real	-335.253	-324.485	-9.58843	-1.1795	0.0020785	453.512	840.773
111	Pd	OO	bridge	2.02364	31.9988	0.938104	342.432	195.008	real	80.8275	real	-329.429	-319.101	-9.58843	-0.7394		454.791	938.818
111	Pt	OO	bridge	2.02758	31.9988	0.938199	379.134	537.342	real	119.835	real	-393.237	-383.161	-9.58843	-0.4874	0.0184205	537.342	838.869
111	Rh	OO	bridge	1.97291	31.9988	0.948152	420.4	523.043	real	95.6003	real	-449.773	-438.822	-9.58843	-1.36251	0.0275241	523.043	781.558
